# Supplementary material for: Exploring the Efficacy of Hydroxybenzoic Acid Derivatives in Mitigating Jellyfish Toxin-Induced Skin Damage: Insights into Protective and Reparative Mechanisms
Source: Mar Drugs. 2024 Apr 29;22(5):205. doi: 10.3390/md22050205 (PMC11122885; doi:10.3390/md22050205)
Supplement: Supplementary file 1 [file marinedrugs-22-00205-s001.zip]

Archive with 1 entries (1 files):
- marinedrugs-2977815-supplementary.pdf
